# Supplementary material for: Honey Bee (Apis mellifera) Queen Reproductive Potential Affects Queen Mandibular Gland Pheromone Composition and Worker Retinue Response
Source: PLoS One. 2016 Jun 9;11(6):e0156027. doi: 10.1371/journal.pone.0156027 (PMC4900659; doi:10.1371/journal.pone.0156027)
Supplement: S1 Appendix — A) Raw data for the absolute amounts (in μg) and B) Raw data for the relative amounts (in % of the total amount) of each of 22 compounds identified using GC-MS from mandibular gland extracts of honey bee queens that were raised from either first-instar worker larvae (i.e., "high-quality" queens) or third-instar worker larvae (i.e., "low-quality" queens) in 2010 and 2012. Kovats index values were calculated for the N-methyl-N-(trimethylsilyl)-trifluoroacetamide (MSTFA) derivatives obtained from the GC retention times. The column titled "Total" indicates the total amount of compounds (in μg) detected from the glands of each queen. The column titled "Total id" indicates the total amount of compounds that were positively identified using GC-MS, while the column titled "Total UN" indicates the total amount of compounds that were not identified. C) Raw data for the retinue size observed during each 5-min point sampling bout from observation colonies headed by either queens raised from first instar worker larvae (i.e., "high-quality" queens) or by queens raised from third instar worker larvae (i.e., "low-quality" queens). The total number of instantaneous sampling points for each queen type (n) is denoted within each bar. (XLSX) [file pone.0156027.s001.xlsx]

## Sheet: S1 Appendix
A. Raw data for the absolute amounts (in µg) of each of 22 compounds identified using GC-MS from mandibular gland extracts of honey bee queens raised in 2010 and 2012.
2010 queens
		Amount (µg)
queen quality	queen id	1	2	3	4	5	6	7	8	9	10	11	12	13	14	15	16	17	18	19	20	21	22	Total	Total id	Total UN
High quality	DT5H	2.3644	0.592449	5.15659	0.29689	0.0907745	19.1726	0.124773	0.634645	0.255507	14.8145	0.415987	0.997465	2.40689	0.178799	0.374992	0.336535	0.211605	0.189743	0.229989	0.316799	0.436862	1.10677	50.7056	49.6228	1.08284
High quality	DT10H	2.37193	0.764787	7.0644	0.445505	0.15758	39.8961	0.319155	1.17944	0.566147	26.3301	0.448048	1.58857	2.86517	0.162188	0.621167	0.376568	0.211136	0.356458	0.653579	0.617031	0.719893	3.64814	91.363	89.5415	1.82152
High quality	DT11H	2.52164	0.328184	4.93801	0.174627	0.121548	23.2007	0.197494	0.809834	0.341433	16.5088	0.405836	0.848813	1.32784	0.109333	0.247884	0.166284	0.161544	0.258946	0.571275	0.448657	0.29318	4.98941	58.9712	57.7009	1.27029
High quality	DT28H	1.80255	1.06163	7.76996	0.166163	0.136127	24.068	0.178627	0.973945	0.343817	19.8996	0.292032	1.22721	2.113	0.225276	0.376466	0.310331	0.299426	0.395766	0.408168	0.283402	0.642921	1.94745	64.9218	63.5787	1.34312
High quality	DT34H	3.26951	0.50913	7.31617	0.126223	0.200267	33.6778	0.199029	0.998909	0.473516	25.5953	0.420957	1.21189	1.81153	0.142047	0.458684	0.164736	0.128013	0.414696	0.392699	0.594644	0.312433	4.05343	82.4716	81.3455	1.12609
High quality	DT47H	4.30989	1.45633	15.9039	0.399668	0.322555	51.6355	0.549377	2.20173	0.790022	44.8266	0.545801	2.20121	3.85769	0.336151	0.682766	0.557654	0.501345	0.623562	0.869466	0.657712	1.13409	4.1321	138.495	135.946	2.54935
High quality	DT52H	2.09823	1.50323	8.90602	1.06629	0.200366	75.6622	0.469205	1.87346	1.08892	48.466	1.1117	2.7614	7.39828	0.37617	1.21575	1.06506	0.726353	0.698912	1.0558	0.829829	2.30942	4.7595	165.642	161.165	4.47692
High quality	DT59H	1.54499	1.2615	10.2194	1.27355	0.262135	72.1837	0.21452	1.77508	1.02602	48.1363	0.804782	2.67484	11.2564	0.377951	0.802779	1.23248	0.756518	0.527743	0.888637	0.91694	2.60758	6.11175	166.856	162.555	4.301
High quality	DT64H	0.603394	0.49394	5.46226	0.111884	0.103712	15.8433	0.103702	0.53656	0.201364	10.9236	0.21134	0.771948	1.13042	0.113995	0.204388	0.151424	0.0715151	0.171325	0.316591	0.413502	0.206613	4.04659	42.1934	41.4589	0.734545
Low quality	DT6L	1.53235	0.129841	1.92351	0.112009	0.0517115	12.9463	0.188897	0.281717	0.151955	6.34755	0.129001	0.471202	0.9818	0.0893591	0.18288	0.102074	0.0546967	0.107965	0.634354	0.285808	0.115567	2.77456	29.5951	28.7162	0.878922
Low quality	DT7L	5.24947	1.50206	16.9756	0.61751	0.314199	53.155	0.35121	2.27241	0.799081	39.9131	0.763793	2.61878	4.16705	0.334863	0.951064	0.609998	0.959225	0.513181	1.20389	0.215729	1.26068	1.92645	136.674	133.446	3.22836
Low quality	DT8L	0.864063	0.0524255	0.645991	0.0474943	0.0194649	5.62475	0.0748028	0.152099	0.074021	2.84362	0.0768215	0.441234	0.892223	0.0591992	0.150788	0.100944	0.0145338	0.076678	0.100124	0.671235	0.0729285	3.92281	16.9783	16.7284	0.249874
Low quality	DT9L	2.01326	0.195025	2.45259	0.140556	0.0552142	16.12	0.245358	0.373291	0.188426	7.69377	0.197987	0.623512	1.14853	0.136709	0.246809	0.156181	0.0623525	0.167038	0.194999	0.639326	0.217536	3.63074	36.8993	36.2887	0.610522
Low quality	DT15L	2.2625	0.297885	2.58872	0.127388	0.0466667	10.9379	0.143893	0.385995	0.144935	8.69604	0.145556	0.727778	1.55664	0.113188	0.302221	0.17747	0.0377778	0.158827	0.0871817	0.649901	0.168333	3.74938	33.5061	33.1051	0.401071
Low quality	DT38L	7.38287	0.690044	7.24975	0.397661	0.148468	22.812	0.286121	0.622377	0.29118	15.0972	0.21441	4.40635	5.42892	0.496391	0.438386	0.593592	0.0784639	0.247596	0.285044	0.327238	0.381043	3.16703	71.0421	70.1616	0.880497
Low quality	DT43L	0.260192	0.31593	1.77299	0.100898	0.0291672	12.2545	0.125695	0.511412	0.158966	8.16417	0.259328	0.53425	0.913778	0.125379	0.147434	0.232917	0.1224	0.138616	0.154211	0.159098	0.270013	1.94344	28.6948	28.0113	0.683551
Low quality	DT51L	7.86365	1.75228	19.7704	1.01527	0.456677	83.9085	1.07889	2.26068	0.0542074	58.4235	0.999367	4.68899	7.16685	0.690139	1.1682	1.04768	0.395774	0.966483	1.09188	0.757545	1.08089	6.71474	203.353	200.18	3.17215
Low quality	DT54L	8.90148	3.88142	32.7008	0.971498	0.610707	125.754	1.63725	4.01907	0.101929	75.9333	0.960625	7.45015	11.4302	0.93528	2.29525	1.77658	1.41186	1.06497	2.61091	0.53604	2.96594	3.88222	291.831	285.294	6.53747
2012 queens
		Amount (µg)
queen quality	queen id	1	2	3	4	5	6	7	8	9	10	11	12	13	14	15	16	17	18	19	20	21	22	Total	Total id	Total UN
High quality	1H	1.88875	0.439106	11.2049	0.305312	0.354978	68.2309	0.341273	1.2121	1.00498	46.0538	0.4968	1.62966	5.21399	0.411895	0.848151	0.658957	0.225581	0.656475	0.98744	0.0917295	0.556746	0.705429	143.519	141.478	2.04099
High quality	4H	2.56241	1.64927	27.7478	1.40936	0.504488	59.0388	0.643009	2.21256	1.07766	57.142	0.300902	4.97719	11.4309	0.58288	0.726707	0.803782	0.477174	0.66331	2.07241	0.28387	1.04379	1.35092	178.701	175.284	3.4171
High quality	6H fro	3.40459	0.289753	5.94821	0.668324	0.126208	21.9415	0.458854	0.56205	0.344405	17.213	0.140407	1.70559	7.07497	0.206338	0.100441	0.291156	0.0168278	0.177096	0.115691	0.0631042	0.249159	0.27786	61.3756	60.8703	0.505257
High quality	7H fro	17.5611	1.40224	21.0321	0.906862	0.618712	91.0423	5.15227	1.86666	1.2259	44.5341	0.583363	7.3665	8.8615	0.884999	1.62999	1.39469	0.395547	0.586462	2.38751	0.0341373	0.674569	0.121149	210.263	206.617	3.64544
High quality	8H fro	28.5351	1.16436	25.2809	0.841785	0.985059	132.565	4.48505	2.80437	1.92329	76.5192	1.11038	10.199	14.4836	1.31608	1.82314	2.28695	0.352965	1.28688	1.24894	0.0995051	0.738353	0.578855	310.628	307.531	3.09766
High quality	9H fro	18.6637	1.77264	23.9381	0.743407	0.78873	107.786	3.15581	1.88843	1.44646	46.6251	1.08957	4.95521	10.3528	0.946462	1.71106	1.70539	0.503954	0.844711	1.47688	0.0905075	0.87398	1.10936	232.468	229.028	3.44043
High quality	10H fro	25.8924	2.41386	50.6028	1.73228	1.40906	220.867	10.7344	6.48691	3.03984	134.85	2.67999	10.1324	23.4378	1.50665	3.8331	3.77492	0.991567	1.98888	3.00897	0.354859	2.37469	2.5375	514.649	506.586	8.06364
High quality	11H fro	8.61338	0.776584	14.0294	0.418656	0.445032	61.9648	1.13866	1.28398	0.864308	30.1189	0.657672	2.10138	3.77884	0.397437	0.773884	0.761063	0.251537	0.502892	0.830767	0.179806	0.485802	0.924012	131.299	129.325	1.97424
Low quality	1L	2.63041	0.294687	24.1653	0.455885	0.670327	87.3388	0.368359	2.18889	1.26425	52.5734	1.31964	2.58523	10.7124	0.517202	1.12595	1.1521	0.452419	0.581709	1.28225	0.221082	1.01455	2.27538	195.19	191.574	3.61644
Low quality	2L	0.284925	0.351744	7.72515	0.411543	0.203597	23.7416	0.116799	0.423886	0.304773	13.4919	0.301754	0.616815	3.03239	0.101576	0.250823	0.169053	0.0513437	0.085399	0.369675	0.0252915	0.224393	0.12196	52.4064	51.5106	0.895822
Low quality	3L	9.9504	0.955785	23.306	0.66919	1.02993	191.71	1.95901	2.50998	2.89219	110.156	0.136015	5.87731	24.2361	1.08125	2.23296	2.08391	0.886869	1.60219	2.80713	0.0463055	2.14527	0.217243	388.491	383.402	5.08842
Low quality	5L	6.07103	1.42027	20.0497	0.74957	0.40909	52.6773	0.752054	1.82782	1.00152	57.8747	0.206215	2.54358	10.4409	0.511768	0.99329	0.671725	0.394964	0.478379	0.90509	0.0689998	0.936517	0.660845	161.645	159.598	2.04782
Low quality	6L fro	6.43005	0.189013	5.64466	0.292227	0.127413	20.2605	0.927673	0.807632	0.424838	17.3977	0.29844	2.2949	6.65553	0.456255	0.829573	0.494459	0.0387138	0.375867	0.161716	0.153385	0.117612	1.22941	65.6075	65.0297	0.577767
Low quality	8L fro	8.44061	0.334554	6.91816	0.397155	0.184785	30.8221	1.7205	1.03999	0.461724	26.9611	0.179074	5.3742	11.4097	0.434196	0.607438	0.713733	0.0185025	0.365961	0.133603	0.0509421	0.146338	0.451431	97.1659	96.7069	0.459015
Low quality	9L fro	1.92479	0.113705	1.85767	0.0631692	0.0568523	3.78698	0.290271	0.224901	0.0767054	5.54428	0.124082	0.657084	1.14199	0.0960176	0.155893	0.137426	0.00564011	0.0721934	0.0261701	0.0801992	0.0550474	0.405328	16.8964	16.6911	0.2053
Low quality	10L fro	39.004	2.83763	57.7317	1.45037	1.56194	110.236	8.10292	5.39636	1.96131	119.221	0.0791636	11.382	18.3926	1.22952	2.04191	2.29107	0.60435	1.48582	1.14225	0.0462183	1.28983	0.4279	387.916	385.405	2.51125
Low quality	11L fro	39.7635	0.792847	18.9371	0.803233	0.616148	97.9654	4.68742	1.83113	1.27275	50.3724	0.162677	15.2839	32.2443	1.45981	1.83193	3.23212	0.366221	0.797907	3.54547	0.200505	1.16934	1.72564	279.062	274.184	4.87749
B. Raw data for the relative amounts (in %) of each of 22 compounds identified using GC-MS from mandibular gland extracts of honey bee queens raised in 2010 and 2012.
2010 queens
		Percent of total (%)
queen quality	queen id	1	2	3	4	5	6	7	8	9	10	11	12	13	14	15	16	17	18	19	20	21	22	Total	Total id	Total UN
High quality	DT5H	4.66299	1.16841	10.1697	0.585516	0.179023	37.8117	0.246073	1.25163	0.503903	29.2167	0.820397	1.96717	4.7468	0.352621	0.739548	0.663704	0.41732	0.374204	0.453576	0.624781	0.861566	2.18274	100	97.8645	2.13554
High quality	DT10H	2.59616	0.837086	7.73223	0.487621	0.172477	43.6676	0.349327	1.29094	0.619668	28.8192	0.490404	1.73875	3.13603	0.17752	0.679889	0.412166	0.231095	0.390156	0.715365	0.675362	0.787947	3.99301	100	98.0063	1.99372
High quality	DT11H	4.27604	0.556515	8.3736	0.296122	0.206114	39.3424	0.334899	1.37327	0.578982	27.9946	0.688194	1.43937	2.25168	0.1854	0.420348	0.281974	0.273937	0.439106	0.968735	0.760807	0.497158	8.46075	100	97.8459	2.15409
High quality	DT28H	2.7765	1.63525	11.9682	0.255942	0.209679	37.0722	0.275141	1.50018	0.529586	30.6516	0.449821	1.89029	3.25469	0.346996	0.579875	0.478008	0.46121	0.609604	0.628707	0.436527	0.990301	2.99968	100	97.9312	2.06883
High quality	DT34H	3.96441	0.61734	8.87114	0.15305	0.242832	40.8356	0.24133	1.21122	0.574156	31.0353	0.510427	1.46947	2.19656	0.172237	0.556172	0.199749	0.155221	0.502835	0.476162	0.72103	0.378837	4.91494	100	98.6346	1.36543
High quality	DT47H	3.11195	1.05154	11.4833	0.288579	0.2329	37.2833	0.396676	1.58975	0.570433	32.3669	0.394094	1.58938	2.78544	0.242717	0.492989	0.402653	0.361995	0.450241	0.627795	0.474899	0.818864	2.98357	100	98.1592	1.84075
High quality	DT52H	1.26673	0.90752	5.37667	0.643732	0.120963	45.6781	0.283265	1.13103	0.657396	29.2595	0.671148	1.66709	4.46642	0.227098	0.733962	0.642986	0.438508	0.421942	0.637397	0.500977	1.39422	2.87336	100	97.2972	2.70277
High quality	DT59H	0.925947	0.756045	6.12468	0.763264	0.157103	43.2612	0.128566	1.06384	0.614916	28.8491	0.482322	1.60308	6.7462	0.226514	0.481122	0.738648	0.453397	0.316287	0.532578	0.549541	1.56278	3.6629	100	97.4223	2.57768
High quality	DT64H	1.43007	1.17066	12.9458	0.26517	0.245801	37.5493	0.245779	1.27167	0.47724	25.8894	0.500885	1.82955	2.67913	0.270172	0.484408	0.35888	0.169494	0.406046	0.750334	0.980015	0.489681	9.59058	100	98.2591	1.7409
Low quality	DT6L	5.17771	0.438725	6.49942	0.378471	0.17473	43.7447	0.638272	0.951905	0.513446	21.448	0.435887	1.59216	3.31744	0.301939	0.617942	0.344902	0.184817	0.364809	2.14344	0.965728	0.390495	9.37507	100	97.0302	2.96982
Low quality	DT7L	3.84086	1.09901	12.4205	0.451812	0.229889	38.8917	0.256969	1.66265	0.584661	29.2031	0.558842	1.91607	3.04889	0.245008	0.695861	0.446315	0.701833	0.375478	0.880845	0.157842	0.922395	1.40952	100	97.6379	2.36208
Low quality	DT8L	5.08923	0.30878	3.80481	0.279736	0.114646	33.1291	0.44058	0.895843	0.435975	16.7486	0.45247	2.59882	5.25509	0.348677	0.888124	0.594549	0.0856024	0.451625	0.589717	3.9535	0.42954	23.1049	100	98.5283	1.47173
Low quality	DT9L	5.45611	0.528533	6.64673	0.380918	0.149635	43.6866	0.664942	1.01165	0.510651	20.8507	0.536561	1.68977	3.11262	0.370492	0.668872	0.423264	0.16898	0.452686	0.528463	1.73263	0.58954	9.83962	100	98.3454	1.65456
Low quality	DT15L	6.7525	0.889046	7.72611	0.380193	0.139278	32.6443	0.429453	1.15201	0.432563	25.9536	0.434415	2.17207	4.64585	0.337812	0.901987	0.529663	0.112749	0.474023	0.260196	1.93965	0.502396	11.1901	100	98.803	1.19701
Low quality	DT38L	10.3922	0.971317	10.2049	0.559753	0.208985	32.1105	0.402749	0.876067	0.409869	21.2511	0.301807	6.20245	7.64183	0.698727	0.617079	0.835549	0.110447	0.348519	0.401232	0.460625	0.536362	4.45796	100	98.7606	1.2394
Low quality	DT43L	0.906755	1.101	6.17878	0.351625	0.101646	42.7065	0.438041	1.78224	0.553987	28.4517	0.903744	1.86183	3.18447	0.436939	0.513799	0.811704	0.426557	0.483071	0.537416	0.554448	0.940981	6.77279	100	97.6179	2.38214
Low quality	DT51L	3.867	0.861698	9.72223	0.499266	0.224574	41.2626	0.530553	1.1117	0.0266569	28.7301	0.491446	2.30584	3.52435	0.339381	0.574472	0.515203	0.194625	0.475275	0.536941	0.372528	0.531537	3.30202	100	98.4401	1.55992
Low quality	DT54L	3.05022	1.33002	11.2054	0.332897	0.209267	43.0913	0.561025	1.37719	0.0349275	26.0196	0.329171	2.55289	3.91672	0.320486	0.786498	0.608768	0.483792	0.364928	0.894663	0.183681	1.01632	1.33029	100	97.7598	2.24015
2012 queens
		Percent of total (%)
queen quality	queen id	1	2	3	4	5	6	7	8	9	10	11	12	13	14	15	16	17	18	19	20	21	22	Total	Total id	Total UN
High quality	1H	1.31603	0.305957	7.80724	0.212733	0.247339	47.5414	0.23779	0.844555	0.70024	32.089	0.346157	1.1355	3.63297	0.286997	0.590968	0.459143	0.157178	0.457414	0.688021	0.0639146	0.387925	0.491524	100	98.5779	1.4221
High quality	4H	1.43391	0.922923	15.5275	0.788666	0.282308	33.0377	0.359824	1.23813	0.603053	31.9763	0.168383	2.7852	6.39665	0.326176	0.406661	0.449791	0.267023	0.371184	1.15971	0.158852	0.584098	0.755966	100	98.0878	1.91219
High quality	6H fro	5.54714	0.472098	9.69148	1.08891	0.205633	35.7496	0.747617	0.915755	0.561144	28.0454	0.228766	2.77894	11.5273	0.336189	0.163649	0.474383	0.0274177	0.288544	0.188497	0.102816	0.405958	0.452721	100	99.1768	0.823221
High quality	7H fro	8.35197	0.666897	10.0028	0.431299	0.294257	43.2993	2.4504	0.887774	0.583031	21.1802	0.277445	3.50348	4.21449	0.420902	0.775217	0.663308	0.18812	0.278919	1.13549	0.0162356	0.320822	0.0576181	100	98.2662	1.73376
High quality	8H fro	9.18627	0.37484	8.13862	0.270994	0.317118	42.6763	1.44387	0.902807	0.61916	24.6337	0.357461	3.28334	4.66269	0.423682	0.58692	0.736233	0.113629	0.414283	0.402068	0.0320335	0.237696	0.18635	100	99.0028	0.997225
High quality	9H fro	8.02849	0.762528	10.2974	0.319788	0.339285	46.3659	1.35752	0.81234	0.622218	20.0565	0.468695	2.13156	4.45344	0.407136	0.736038	0.733599	0.216784	0.363366	0.635305	0.0389332	0.375957	0.477209	100	98.52	1.47996
High quality	10H fro	5.03108	0.469029	9.83248	0.336594	0.27379	42.916	2.08578	1.26045	0.590663	26.2022	0.52074	1.96879	4.55414	0.292753	0.744797	0.733494	0.192668	0.386453	0.584665	0.0689517	0.461418	0.493054	100	98.4332	1.56682
High quality	11H fro	6.56014	0.591463	10.6851	0.318857	0.338946	47.1937	0.86723	0.977904	0.658275	22.9392	0.500897	1.60045	2.87805	0.302697	0.589406	0.579642	0.191576	0.383013	0.63273	0.136944	0.369998	0.703747	100	98.4964	1.50363
Low quality	1L	1.34761	0.150974	12.3804	0.233559	0.343422	44.7455	0.188718	1.12141	0.647702	26.9345	0.676079	1.32446	5.4882	0.264973	0.576849	0.590246	0.231783	0.298022	0.656921	0.113265	0.519775	1.16572	100	98.1472	1.85278
Low quality	2L	0.543683	0.671184	14.7408	0.785291	0.388497	45.3028	0.222872	0.808844	0.581557	25.7448	0.575796	1.17698	5.78629	0.193823	0.478612	0.322581	0.0979722	0.162955	0.705399	0.0482604	0.428178	0.23272	100	98.2906	1.70937
Low quality	3L	2.5613	0.246025	5.99912	0.172254	0.26511	49.3473	0.504261	0.646086	0.744469	28.3548	0.035011	1.51286	6.23853	0.278322	0.574777	0.536412	0.228286	0.412413	0.722573	0.0119193	0.552207	0.0559197	100	98.6902	1.30979
Low quality	5L	3.75577	0.878634	12.4035	0.463713	0.253079	32.5882	0.465249	1.13076	0.619579	35.8035	0.127573	1.57356	6.45917	0.316599	0.614487	0.415555	0.24434	0.295943	0.559923	0.0426859	0.579365	0.408824	100	98.7331	1.26686
Low quality	6L fro	9.80079	0.288097	8.60368	0.445417	0.194205	30.8813	1.41397	1.23101	0.647546	26.5178	0.454887	3.49792	10.1445	0.695432	1.26445	0.753663	0.0590083	0.572903	0.24649	0.233792	0.179266	1.87388	100	99.1194	0.880643
Low quality	8L fro	8.68681	0.344312	7.11995	0.408739	0.190175	31.7211	1.77068	1.07032	0.475191	27.7475	0.184297	5.53095	11.7425	0.44686	0.625156	0.734551	0.0190422	0.376635	0.1375	0.0524279	0.150607	0.464598	100	99.5276	0.472403
Low quality	9L fro	11.3917	0.672952	10.9945	0.373862	0.336476	22.4129	1.71795	1.33106	0.453975	32.8134	0.734372	3.8889	6.75877	0.568273	0.922638	0.813348	0.0333805	0.427271	0.154886	0.474653	0.325794	2.3989	100	98.7849	1.21505
Low quality	10L fro	10.0547	0.731506	14.8825	0.373886	0.402648	28.4176	2.08883	1.39112	0.505603	30.7337	0.0204074	2.93413	4.74139	0.316955	0.526379	0.59061	0.155794	0.383025	0.294459	0.0119145	0.332502	0.110307	100	99.3526	0.647368
Low quality	11L fro	14.249	0.284112	6.78599	0.287833	0.220793	35.1053	1.67971	0.656172	0.456082	18.0506	0.0582944	5.47689	11.5545	0.523114	0.656462	1.15821	0.131233	0.285925	1.2705	0.0718499	0.419026	0.618371	100	98.2522	1.74782
C) Raw data for the retinue response bioassay between high- and low-quality queens raised in 2012.
	Avg. retinue size,	Avg. retinue size,	ID of LOW	ID of HIGH
Pair	hive headed by	hive headed by	quality used	quality used
#	LOW quality queen	HIGH quality queen	in pair	in pair
1	22	11.2	2, OH2	1, OH1
1	24.2	13.4
1	37.6	21.8
1	29.8	13.8
1	20	14
1	17	14.8
1		14.4
1		19.4
1		19
1		18.4
1		19.8
1		16.4
2	12.6	12	4, OH4	3, OH3
2	15	14.6
2	15.8	17.4
2	13.2	12
2	17.2	17
2	13	21.8
2	14	16.8
2	18.6	23.6
2	16.4	18.8
2	17.2	18.2
2	14	17.6
2	16	15.2
3	16.4	19.6	6, OH2	5, OH1
3	18	17.6
3	12.4	17.4
3	12	20.6
3	11.4	13.4
3	12.2	16.4
3	12.8	18.6
3	11.6	17.8
3	9.8	17
3	8.4	14.2
4		15.2	8, OH4	7, OH3
4		20	DEAD
4		14
4		15.2
4		15
4		19.8
4		16.2
4		18
4		15.6
4		18.6
5	16.4	15.4	10, OH4	9, OH1
5	14.6	15.8
5	19.4	15.4
5	16.4	16.2
5	12.4	18.4
5	15	18.2
5	10.2	15.8
5	9.8	17.2
5	11.6	15
5	13.2	14
5	11.2	12.8
5	10	14.4
5	8.4
6	11	19.4	12, OH2	11, OH1
6	10	27.6
6	11.2	26
6	10.6	25.2
6	10	20
6	13.2	28.2
6	11	23.6
6	10.4	26.8
6	9.4	21.2
6	7.6	22.8
6	17.4	21
6	11.2	18.6
6	10.2	17.6
6	10.2	21
6	10.6	21.6
6	10.4	19.2
6	12	20.8
6	10	14.6
6	14.2	16.6
6	10.8	20.6
6	12.2	18.2
6	7	15
6	11.2	14
6	10.4	17.6
6	10.8	18
6	11.2	19.2
6	12.8	17.8
6	9.8	20
7	11.8	16.8	14, OH4	13, OH3
7	18.6	19.6
7	19.4	17
7	15.4	19.2
7	12.6	15.4
7	10.2	18
7	12.8	16.8
7	12.4	15.4
7	11.2	16.4
7	14.2	18.2
7	11.4	17.2
7	10.2	13
7	12.2	14.2
7	11	8.2
7	11.6	12.4
7	6.2	16.6
7	9.6	11.8
7	7.6	13.6
7	8.8	11.2
7	9.6	12.6
7	11.2	14.2
7	10.2	12.2
7	8.2	12.4
7	8.8	15.6
7	8.6	13.2
7	9.8	14.8
7	8.8	12.2
8	7.6	20.8	16, OH4	15, OH1
8	7.2	20.6
8	9.2	21.4
8	8.8	20.6
8	6.6	22.4
8	9.4	22.8
8	13.6	19.6
8	10.4	13.2
8	10.8	17.2
8	10.2	15.2
8	10.8	18
8	11.8	17.8
8	11	16.2
8	11.8	18.2
8	11.4	13.2
8	13.4	16.8
8	10.2	20
8	5.6	16.6
8	9.4	17.6
8	9.4	12
8	7.2	15.6
8	10.2	16.8
8	9	17.2
8	8.6	8
8	7.2	14
8	7.6	14.2
8	8.8	15.2
8	7.4	11.6
8	7.2	11.4
8	7.6	8.8
8	6.2	11.4
8	7.4	11.2
8	9.2	11.2
8	8.6	12.6
8	8.6	11.6
8	9	13.4
8	9	15.6
8	8	13.8
8	8.8	16.2
8	8.6	15
8	8.2	13.2
8	8.2	15.8
8	10.4	11.2
8	11.6	12.6
8	11.2	12.2
8	11.2	11.8
8	9.2	14
9	13.8	33.6	18, OH3	17, OH2
9	17.4	27.2
9	22	19.4
9	18.8	26.4
9	20.6	18
9	17	18.2
9	19	22
9	22	21.2
9	17.4	16.4
9	19	23
9	17.4	22.4
9	16	26.2
9	17	20.4
9	17.8	19
9	20.8	24
9	18.4	21.6
9	19.6	19.8
9	19.8	20
9	11	9.6
9	11.8	6.2
9	11.2	10.6
9	11.2	10.4
9	11	13.8
9	11.8	16.6
9	12.4	18.2
9	11.2	19
9	9	13.8
