# Supplementary material for: Honey Bee (Apis mellifera) Queen Reproductive Potential Affects Queen Mandibular Gland Pheromone Composition and Worker Retinue Response
Source: PLoS One. 2016 Jun 9;11(6):e0156027. doi: 10.1371/journal.pone.0156027 (PMC4900659; doi:10.1371/journal.pone.0156027)
Supplement: S1 Table — Compounds identified using GC-MS from mandibular gland extracts of honey bee queens that were raised from either first-instar worker larvae (i.e., "high-quality" queens) or third-instar worker larvae (i.e., "low-quality" queens) in 2010 and 2012. The absolute amount (in μg) of each compound is given for each treatment group (mean ± s.e.m.). Kovats index values were calculated for the N-methyl-N-(trimethylsilyl)-trifluoroacetamide (MSTFA) derivatives obtained from the GC retention times. Differences in absolute amounts of compounds between high-quality queens and low-quality queens were analyzed with two-tailed non-parametric Wilcoxon tests because of unequal variances. Tests were performed separately for queens raised in 2010 and queens raised in 2012 (see Methods for details). * Calculated relative to the internal standard without regard to differential FID response factors. ** Chemical identity of queen mandibular gland components was deduced based on similarity to library mass spectra (≥ 90%), match of molecular weight as well as mass of characteristic fragments (see [44,45]). Calculated retention indeces on the DB-5 column were compared to literature values [43,46] and regularities were considered within an analogous series with different chain length. *** All statistical comparisons are with non-parametric Wilcoxon tests assuming unequal variance. Ratios of 10-HDA to 9-HDA, 9-ODA to 10-HDA, and 9-ODA to 9-ODA + 10-HDA were performed to determine relative queen quality following similar analyses done previously [40, 49–51]. **** Statistically significant differences in mean absolute amounts (P ≤ 0.05; in bold) were re-analyzed using a Bonferroni correction for k = 22 different statistical tests performed each year. Therefore, the Bonferroni-corrected α' was = (0.05 / 22) = 0.002. (XLSX) [file pone.0156027.s002.xlsx]

## Sheet: Table S1
Peak no.	Queen mandibular gland component**	Acronym	Kovats Index	Absolute amount of each compound (µg)*
				Queens raised in 2010						Queens raised in 2012
				High-quality queens (n=9)		Low-quality queens (n=9)		Wilcoxon test***		High-quality queens (n=8)		Low-quality queens (n=9)		Wilcoxon test
				mean	s.e.m.	mean	s.e.m.	χ2	P value****	mean	s.e.m.	mean	s.e.m.	χ2	P value
1	methyl 4-hydroxybenzoate	HOB	1498	2.32073	0.349024	4.03665	1.11069	1.47	0.17	13.3902	3.78657	12.7222	5.14366	-0.1	0.92
2	7-hydroxyoctanoic acid		1554	0.885687	0.148411	0.979657	0.416282	0.22	0.83	1.23848	0.254261	0.810026	0.290529	-1.11	0.28
3	8-hydroxyoctanoic acid	8-HOAA	1626	8.08185	1.13929	9.56448	3.72231	0.38	0.71	22.473	4.82284	18.4817	5.63887	-0.54	0.6
4	4-hydroxybenzoic acid		1635	0.4512	0.142379	0.392254	0.128573	-0.31	0.76	0.878248	0.169838	0.588037	0.132845	-1.35	0.2
5	8-hydroxy-(E)-2-octenoic acid		1673	0.177229	0.0256715	0.192475	0.072456	0.22	0.83	0.654033	0.142246	0.540009	0.165299	-0.53	0.61
6	9-oxo-(E)-2-decenoic acid	9-ODA	1709	39.4822	7.48508	38.1681	13.8535	-0.08	0.93	95.4295	21.4933	68.7265	19.8373	-0.91	0.36
7	4-hydroxy-3-methoxyphenylethanol	HVA	1720	0.261765	0.0513711	0.459124	0.178366	1.07	0.31	3.26367	1.25835	2.10278	0.884211	-0.75	0.46
8	9-hydroxydecanoic acid		1748	1.2204	0.196778	1.20878	0.44592	-0.02	0.98	2.28963	0.64621	1.80562	0.520785	-0.58	0.57
9	8-hydroxy-(E)-2-decenoic acid		1783	0.565195	0.110111	0.2183	0.0762033	-2.59	0.02	1.36585	0.288074	1.07334	0.30177	-0.7	0.49
10	9-hydroxy-(E)-2-decenoic acid	9-HDA	1799	28.389	4.96907	24.7903	8.91237	-0.35	0.73	56.632	12.7678	50.3991	13.6323	-0.33	0.74
11	unidentified compound 1		1815	0.517387	0.0926385	0.416321	0.125894	-0.65	0.52	0.882384	0.283584	0.311896	0.128413	-1.83	0.09
12	10-hydroxydecanoic acid	10-HDAA	1818	1.58704	0.257304	2.44025	0.848139	0.96	0.36	5.38336	1.2565	5.17944	1.68475	-0.1	0.92
13	10-hydroxy-(E)-2-decenoic acid	10-HDA	1869	3.79636	1.12671	3.74289	1.231	-0.03	0.97	10.5793	2.20238	13.1407	3.37479	0.64	0.53
14	decanedioic acid		1901	0.224656	0.0367541	0.331167	0.104166	0.96	0.36	0.781592	0.163877	0.654178	0.162702	-0.55	0.59
15	4-hydroxy-3-methoxyphenylpropanoic acid		1908	0.553875	0.106032	0.65367	0.239042	0.38	0.71	1.43081	0.402665	1.11886	0.253956	-0.65	0.52
16	x-decenedioic acid		1953	0.484563	0.133343	0.533048	0.188259	0.21	0.84	1.45961	0.401653	1.21618	0.359521	-0.45	0.66
17	10-hydroxy-(E)-2-dodecenoic acid		1982	0.340828	0.0859901	0.35	0.17	0.03	0.97	0.4	0.1	0.31	0.1	-0.62	0.5
18	11-hydroxy-(E)-2-dodecenoic acid		1992	0.404128	0.0616914	0.382373	0.127307	-0.15	0.88	0.838338	0.198291	0.649491	0.185206	-0.69	0.54
19	unidentified compound 2		2020	0.598467	0.0960577	0.706955	0.276973	0.36	0.72	1.51608	0.329521	1.15259	0.415724	-0.69	0.5
20	9-hexadecenoic acid		2029	0.56428	0.072988	0.471325	0.0749241	-0.87	0.4	0.14969	0.0403635	0.0992144	0.0243594	-1.02	0.33
21	unidentified compound 3		2062	0.962555	0.298821	0.725881	0.31457	-0.54	0.59	0.874635	0.230714	0.788767	0.236551	-0.25	0.8
22	9-octadecenoic acid		2221	3.86613	0.508046	3.52349	0.475362	-0.5	0.63	0.950636	0.268703	0.835014	0.248365	-0.31	0.76
	Total absolute amount of all compounds analyzed (µg)			95.7355		94.2874				222.861		182.706
	Total absolute amount of identified compounds (µg)			93.6571		92.4383				219.588		180.452
	Total absolute amount of unidentified compounds (µg)			2.07841		1.84916				3.2731		2.25326
	Total absolute amount (µg) of QMP compounds (sum of 1, 6, 7, 10)			70.4537		67.4541				168.715		133.951
	Ratio of 10-HDA to 9-HDA			0.133727		0.150982		3.01	0.08	0.186808		0.260732		2.39	0.12
	Ratio of 9-ODA to 10-HDA			10.4		10.1975		1.32	0.25	9.02038		5.23006		6.27	0.01
	Ratio of 9-ODA to 9-ODA + 10-HDA			0.912281		0.910694		0.91	0.34	0.900203		0.839488		6.31	0.01
